# Supplementary material for: Heart Rate Variability During Weaning from Invasive Mechanical Ventilation: A Systematic Review
Source: J Clin Med. 2024 Dec 15;13(24):7634. doi: 10.3390/jcm13247634 (PMC11727775; doi:10.3390/jcm13247634)
Supplement: Supplementary file 1 [file jcm-13-07634-s001.zip]

Archive with 1 entries (1 files):
- jcm-3354755-supplementary.pdf
